# Supplementary material for: Exploring Differences in Pharmacometrics of Rabeprazole between Genders via Population Pharmacokinetic–Pharmacodynamic Modeling
Source: Biomedicines. 2023 Nov 10;11(11):3021. doi: 10.3390/biomedicines11113021 (PMC10669052; doi:10.3390/biomedicines11113021)
Supplement: Supplementary file 1 [file biomedicines-11-03021-s001.zip]

Archive with 1 entries (1 files):
- biomedicines-2698856-supplementary.pdf
